# Supplementary material for: Cellular Mechanism Underlying Highly-Active or Antiretroviral Therapy-Induced Lipodystrophy: Atazanavir, a Protease Inhibitor, Compromises Adipogenic Conversion of Adipose-Derived Stem/Progenitor Cells through Accelerating ER Stress-Mediated Cell Death in Differentiating Adipocytes
Source: Int J Mol Sci. 2021 Feb 20;22(4):2114. doi: 10.3390/ijms22042114 (PMC7924614; doi:10.3390/ijms22042114)
Supplement: Supplementary file 1 [file ijms-22-02114-s001.zip]

Archive with 1 entries (1 files):
- ijms-1097992-supplementary.pptx
